# Supplementary material for: Volatile profile of bee bread
Source: Sci Rep. 2024 Mar 22;14:6870. doi: 10.1038/s41598-024-57159-y (PMC10959932; doi:10.1038/s41598-024-57159-y)
Supplement: Supplementary file 1 — Supplementary Table S1. [file 41598_2024_57159_MOESM1_ESM.xlsx]

## Sheet: Table bee bread supplement
Table ST1. The HS-SPME-GC-MS abundancies of volatile organic compounds from the studied bee bread samples - a detailed view.
Rt	Compound	LRIexp	LRI ref	Bee bread samples
				1		2		3		4		5		6		7		8		9		10
				%A [%]	SD [%]	%A [%]	SD [%]	%A [%]	SD [%]	%A [%]	SD [%]	%A [%]	SD [%]	%A [%]	SD [%]	%A [%]	SD [%]	%A [%]	SD [%]	%A [%]	SD [%]	%A [%]	SD [%]
3.52	furfural	828.294	828	3.29605	2.84373	1.17774	0.469516	3.41771	1.70315	8.35402	1.30373	2.17822	0.0367306	2.01042	0.470072	0.107879	0.0544205	8.46124	5.01831	3.17966	0.869475	1.95821	0.975355
3.6	4,4-dimethyl-3-oxopentanenitrile*	829.847	nd
3.90433	3-methyl-1-pentanol	839.985	833
4.08489	(E)-2-hexenal	846.204	853			0.2899	0.133819	0.485685	0.0542038	1.69823	0.52645			0.331921	0.0883053
4.08689	ethyl isovalerate (=butanoic acid, 3-methyl-, ethyl ester)	850.355	855															0.470651	0.0550541	0.704034	0.21468	0.880266	0.0768093
4.35833	5-cyano-1-pentene	855.246	858																			0.78893	0.146884
4.36167	furfuryl alcohol	855.168	862.6															0.446048	0.290198
4.72	1-hexanol	866.938	869.7					7.14643	2.88279
4,3-5,41	isovaleric acid (=butanoic acid, 3-methyl-)	740-860	839-888			0.34759	0.0991798	4.55827	0.152625	4.58836	1.74077	9.55497	1.21449	2.41382	0.204576	0.432576	0.169711	13.4767	1.7583	6.04276	0.311952	6.42131	0.531322
4.91	isopentyl alcohol (=1-butanol, 3-methyl-, acetate)	873	876											tr
5,3-5,9	2-methylbutanoic acid	na	861.9	0.139044	0.143424	0.166538	0.083125	9.65199	4.2099	2.26933	1.2467	10.9852	2.54741			0.221417	0.147662	2.96105	0.2995			4.41104	1.84966
5.421	2-heptanone	890.696	891.7			0.394032	0.0598667			2.07498	0.344962	2.74442	0.941069	1.98495	1.03276	0.143249	0.0802449			2.06607	0.371482	0.687887	0.301191
5.70098	nonane	899.764	900	3.5443	0.417464	0.226405	0.0338657	9.45144	0.708284	6.32935	1.57163	3.66846	0.6627	2.4664	0.583639	0.330003	0.0561182	2.74372	0.42003	2.15343	0.0703987	1.26988	0.552355
5.82161	heptanal	902.625	902			0.79786	0.202795							0.400934	0.033645	0.136175	0.0595952	2.28263	1.64573	0.763682	0.103569
5.91233	2-heptanol	904.305	899.4											0.223472	0.02171
6.06	santolina triene	907.479	909																			0.390494	0.221297
6.27167	2,6-dimethylpyrazine or 2-acetylfuran	912.028	915/914	0.535401	0.229516											0.122027	0.0174679
6.42227	γ-butyrolacton*	915.435	915	1.61579	0.932828			3.565	2.18775	0.900689	0.693489			2.03959	0.628087	0.322929	0.0199175	0.779103	0.0367273	0.314678	0.143756	1.23723	0.460537
6.5205	pentanoic acid	917.376	921															0.816919	0.0754412
6.74127	α-thujene	922.142	927	8.45827	1.0319	2.42442	0.463772							0.755038	0.153432			0.779103	0.374543	0.56783	0.199299	0.711714	0.157873
6.9247	α-pinene	926.143	936.1	4.16494	0.44173	63.7385	4.88277	0.948976	0.499563	2.50897	1.68571	19.1867	8.70376	19.1027	5.78113	0.139712	0.0167887	23.9791	7.9759	16.2886	2.63777	25.4805	6.36051
6.96533	methyl hexanoate	927.034	925	3.96889	0.763839			5.56049	2.3485	7.00047	1.64516
7.50333	camphene	938.667	950			1.06708	0.0877858							0.34712	0.0185404					0.747713	0.222026
8.20362	γ-valerolactone	953.657	954											0.215256	0.0812094							0.20341	0.12038
8.42162	benzaldehyde	958.231	962.7	1.54654	0.390575	0.335617	0.180178			4.33991	1.56945			1.49036	0.462003	79.1473	2.07509	3.7201	0.623103			0.40329	0.0826055
8.47622	dimethyl trisulfide	959.406	971.7					3.23458	1.49825					1.218	0.0562637							1.24208	0.0535462
8.82343	sabinene and β-pinene coellution	966.82	973/978	14.9774	3.66523	8.27866	2.96711					1.89368	0.45013	3.73124	0.853797			2.2594	0.348232	2.72267	0.412982	4.40089	0.643949
9.4385	α-methyl-γ-crotonolactone (=2(5H)-furanone, 3-methyl-)	980.086	989									3.7028	1.87448							2.22482	0.393598
9.61639	1-octen-3-ol	983.9	980									2.81137	1.39325			0.670086	0.0337641	0.457438	0.156397	2.34412	0.240137	0.875413	0.268984
9.83	sulcatone (=6-methyl-5-hepten-2-one)	988.961	985.9	11.8193		0.396935	0.0528374	18.6322				2.60359	1.75864	4.21104	0.223815	3.7655	0.561415	1.68669	0.190816	0.934172	0.180347	0.759368	0.0950708
9.9295	β-myrcene	990.638	989.2					1.10075	0.692119													1.0625	0.242948
9.998	2-pentylfuran*	992.093	990							2.10706	0.487842		0.949937								0.149434
10.35	decane	1000.03	1000	1.92638	1.00202			5.76253	1.51107	0.884965	0.109181	tr		0.72998	0.036357	0.782386	0.260449	0.359481	0.0677521	tr		0.466387	0.089086
10.32	α-phellandrene	1001	1004.1			0.23475	0.0551201													7.99612	0.325929
10.5168	ethyl hexanoate and octanal coellution	1003.06	1002.8																			3.08689	0.513369
10.5168	ethyl hexanoate	1004.62	1003			0.471315	0.153515	0.961914		1.71081	0.288225							1.09712	0.18654
10.52	octanal	1004.22	1002.8													0.538686	0.0747481
10.5743	3-carene	1003.83	1011.3									1.5318	0.627722	3.13353	0.629726					2.49112	0.232989
11	α-terpinene	1012.12	1017.1	4.4995	0.616939	2.75278	0.634134			8.89116	1.2899
11.3622	p-cymene	1020.07	1024.3	3.90816	0.515848	2.14976	0.543907	1.26596	0.132518					3.35577	0.331442	0.205146	0.0363934	1.57051	1.18002	3.00306	0.259977	3.68609	1.4346
11.5189	limonene	1023.24	1029.5	3.96996	0.700391	2.95778	0.706519	4.42988	1.65975			3.98994	0.168457	13.6568	1.36179	0.324344	0.111109	1.32766	0.19866	11.6097	1.08423	8.25421	0.784691
11.4997	eucalyptol	1022.8	1031.8							8.92009	0.495733
11,19-11,815	hexanoic acid (=caproic)	1017-1029	980-1026							2.48696	1.13678	1.57047	1.95651
12.2923	benzyl alcohol	1038.85	1036.9											tr		4.27129	0.397466
12.4192	benzeneacetaldehyde (=phenylacetic aldehyde)	1041.4	1045.9	1.40003	0.24									0.867596	0.418335
12.7595	(E)-β-ocimene	1048.28	1048	1.12994	0.36			1.2172	0.215772					0.531978	0.0284873	0.38235	0.13711			0.275226	0.205996	0.407702	0.0766266
13.0687	γ-terpinene	1054.45	1059.7	7.48443	0.770336	3.3344	0.762587							1.23361	0.185157			0.645607	0.0696198	0.732684	0.114112	1.30429	0.218818
13.193	unidentified hydrocarbon	1056.97	na					3.80586	0.7169	6.947	0.678465	1.79787	0.590032	0.743536	0.0505326	0.302414	0.111648	0.500722	0.0288121	0.839299	0.206381	1.15648	0.119606
13.8112	cis-linalool oxide, (furanoid)	1069.42	1075.1											0.323705	0.0559388			0.465639	0.0621928
13.9875	3,5-octadien-2-one	1072.87	1080			0.613181	0.596169							0.495417	0.209798			0.387273	0.167205	0.465442	0.0220244	0.517129	0.441876
14.4809	terpinolene	1082.95	1086	1.13313	0.434504	0.587783	0.0934007							0.273588	0.0193684							0.214	0.027171
14.6003	trans-linalool oxide*	1085.36	1083.3									1.32633	0.434674	1.35932	0.129506			0.957704	0.0833926			0.608465	0.112042
14.9187	methyl benzoate	1091.78	1094.2													0.450968	0.0488107
15.0129	2-nonanone	1093.68	1093																	0.335813	0.0317053	0.368874	0.154581
15.3291	undecane	1100.03	1100	6.27778	0.966976	0.0976009	0.0445394	6.80357	0.876284	2.26116	1.34058					0.712707	0.0182044
15.395	linalool	1101.44	1099											1.24594	0.225263	tr
15.406	unidentified	1101.64	1110							3.31594	0.258421							1.34498	0.121672	0.665991	0.0531764	0.963219	0.129645
15.5555	nonanal	1104.79	1103.3	3.6322	0.70486	0.442651	0.0878533	2.53392	1.15914	3.19267	0.592032	1.70321	0.570817	2.2721		0.860554	0.0818701	2.11542	0.338576	1.75515	0.126735	1.19972	0.695493
15.959	phenylethyl alcohol	1113.19	1115
16.0263	isophorone	1114.73	1118											2.35097	0.776151	0.366434	0.0279603
16.6522	methyl octanoate	1127.64	1127.5	2.04944	0.320094	0.919408	0.103265	0.61457	0.33334	2.01963	0.188808	1.09604	0.318016	0.976867	0.106173	0.113538	0.0298809	0.495254	0.0947801			0.218412	0.0325051
17.2648	benzyl nitrile	1140.42	1146.5													0.457689	0.168559					0.461533	0.0959696
17.3617	4-ketoisophorone (= 4-oxoisophorone)	1142.05	1142							0.922074	0.43777			0.419831	0.148952
18.7675	terpinen-4-ol	1171.7	1177.1	2.06968	1.04943	1.14908	0.155655							0.65768	0.225554			0.980485	0.037316			0.97778	0.150608
19.107	3,9-epoxy-p-menth-1-ene	1178.84	1178																	1.502	0.193589
19.3693	nonanenitrile	1184.31	1182													0.194889	0.0108385
19.5757	α-terpineol	1186.01	1189.7																			0.152888	0.0421202
19.7327	1-dodecene	1191.88	1192																	0.976912	0.0642812
20.022	octanoic acid	1198.75	1182											1.61894	0.491039			0.764979	0.44661
20.1548	ethyl octanoate	1200.28	1196.2			0.124632	0.0623438											0.541727	0.213947			0.754514	0.284548
20.1224	dodecane	1200.08	1200							0.950378	0.335162			0.219364	0.0604244	0.718012	0.228219			3.29989	0.273031
20.3821	decanal	1205.55	1205.4											0.437495	0.183036	0.491644	0.180189	0.423267	0.367172	0.352721	0.172466	0.297393	0.182731
20.7563	3,6-dimethylundecane	1213.78	1210							0.922074	0.287465
21.3457	methyl nonanoate	1226.27	1223											0.338494	0.0292761
21.4472	nerol	1228.47	1228.9													0.172252	0.0826185	0.840155	0.189861
23.249	bornyl acetate	1269.87	1283.5							1.34411	0.786893
23.6818	2,6,11-trimethyldodecane*	1276.42	1275	1.57211	0.310643			2.72551	0.133811
24.3635	nonanoic acid	1291.06	1275.3											0.501579	0.399383
24.6514	tridecane	1297.26	1300							1.11894	0.276516			0.427636	0.240687	0.161288	0.0274454
25.802	methyl decanoate	1324.6	1325.5											0.389843	0.037183			0.170856	0.0315265
27.1237	eugenol	1356.42	1357.8													0.0700327	0.00828747
28.933	tetradecane	1400.06	1400							0.5145	0.00891723			0.261675	0.104406	0.0870104	0.0396034			0.36963	0.0396613
29.1983	caryophyllene	1406.57	1406.5	3.75633	0.63	0.192118	0.028478					0.884794	0.241145	0.552106	0.239326	0.154214	0.0347474	0.264257	0.016307	0.882978	0.120364	0.285039	0.0508265
29.6744	β-gurjunene	1418.33	1431.2			1.93678	0.352532							0.35205	0.0871802			0.328499	0.0757625	0.172369	0.0365347	0.411673	0.0656138
31.055	nerylacetone (=(Z)-5,9-6,10-dimethylundecadien-2-one)	1452.67	1455											0.188143	0.0289106
31.4547	2,3,7-trimethyldecane*	1462.62	1466											0.18116	0.0496483	0.0937307	0.010306
32.658	1-pentadecene*	1492.45	1492											1.2102	0.366013			1.69535	0.453005			0.894827	0.12635
32.9665	pentadecane	1500.22	1500											0.0916069	0.00555711	0.0848882	0.0175323	tr				tr
33.6317	dihydroactinolide (=2(4H)-benzofuranone, 5,6,7,7a-tetrahydro-4,4,7a-trimethyl-)	1517.49	1537															0.557218	0.133744
47.1833	nonadecane	1900.2	1900
52.9317	heneicosane	2101.07	2100
%A	% area
nd	no data
na	not applicable
*	tentative identification
